# Supplementary material for: Association of glycerolipid metabolism with gut microbiota disturbances in a hamster model of high-fat diet-induced hyperlipidemia
Source: Front Cell Infect Microbiol. 2024 Oct 4;14:1439744. doi: 10.3389/fcimb.2024.1439744 (PMC11486926; doi:10.3389/fcimb.2024.1439744)
Supplement: Supplementary file 2 [file Table1.xlsx]

## Sheet: Sheet1
Additional file 1 The 35 most abundant and statitiscally significant phyla between NCD and HFD group
Taxa	media_NCD	media_HFD	p value	q value	FC
p__Chlorobi	3.50755e-05	2.0701e-05	0.015984	0.00625466	0.590185
p__Bacteroidetes	0.300798	0.139229	0.000999001	0.000586374	0.462866
p__Candidatus Melainabacteria	0.000527914	0.000127669	0.003996	0.00175912	0.241837
p__Fibrobacteres	0.00782318	0.000311128	0.001998	0.00100521	0.0397701
p__Candidatus Giovannonibacteria	1.82665e-05	6.36856e-07	0.000999001	0.000586374	0.0348647
p__Ignavibacteriae	0.000180616	8.94193e-05	0.000999001	0.000586374	0.495079
p__Elusimicrobia	0.000474895	4.2199e-05	0.003996	0.00175912	0.0888597
p__Candidatus Jorgensenbacteria	8.93838e-06	8.57666e-07	0.013986	0.00559721	0.0959532
p__Planctomycetes	9.72063e-05	4.34083e-05	0.00799201	0.00335071	0.446558
p__Chloroflexi	0.000194003	0.000103146	0.00599401	0.00254331	0.531675
p__Spirochaetes	0.0458156	0.000454283	0.000999001	0.000586374	0.00991547
p__Cyanobacteria	0.000327204	9.3963e-05	0.000999001	0.000586374	0.28717
p__Lentisphaerae	7.07788e-05	3.45476e-05	0.000999001	0.000586374	0.488106
p__Deferribacteres	0.00246986	0.000710753	0.001998	0.00100521	0.287771
p__Candidatus Tectomicrobia	6.13248e-05	2.23017e-07	0.000999001	0.000586374	0.00363665
p__Microsporidia	0.000218473	1.55067e-07	0.000999001	0.000586374	0.000709777
p__Cryptomycota	0.000153486	2.74794e-07	0.000999001	0.000586374	0.00179035
p__Chytridiomycota	0.00138682	1.92068e-05	0.000999001	0.000586374	0.0138495
p__Zoopagomycota	0.00025111	8.26392e-09	0.000999001	0.000586374	3.29095e-05
p__Mucoromycota	0.00114827	6.07455e-06	0.000999001	0.000586374	0.00529017
p__Blastocladiomycota	9.28134e-05	2.47796e-07	0.000999001	0.000586374	0.00266983
p__Basidiomycota	0.000646652	1.62252e-06	0.000999001	0.000586374	0.00250911
p__Ascomycota	0.00156419	7.67772e-06	0.000999001	0.000586374	0.00490844
p__Candidatus Uhrbacteria	2.30151e-05	5.00827e-05	0.000999001	0.000586374	2.17608
p__Candidatus Vogelbacteria	2.89684e-06	1.89345e-05	0.000999001	0.000586374	6.53625
p__Candidatus Saccharibacteria	0.00109383	0.00543483	0.000999001	0.000586374	4.96862
p__Candidatus Woesebacteria	8.87331e-06	3.64129e-05	0.000999001	0.000586374	4.10364
p__Candidatus Roizmanbacteria	6.12576e-06	2.88334e-05	0.000999001	0.000586374	4.70692
p__Nitrospinae	8.67665e-06	2.47182e-06	0.001998	0.00100521	0.284882
p__Fusobacteria	0.000312398	0.000694535	0.000999001	0.000586374	2.22324
p__Firmicutes	0.339553	0.577711	0.000999001	0.000586374	1.70139
p__Thermotogae	3.96981e-05	7.5024e-05	0.000999001	0.000586374	1.88986
p__Verrucomicrobia	0.00033861	0.00324173	0.01998	0.00756612	9.57366
p__Chlamydiae	0.000567441	0.000916666	0.013986	0.00559721	1.61544
p__Actinobacteria	0.00708758	0.025666	0.001998	0.00100521	3.62127
