# Supplementary material for: Association of glycerolipid metabolism with gut microbiota disturbances in a hamster model of high-fat diet-induced hyperlipidemia
Source: Front Cell Infect Microbiol. 2024 Oct 4;14:1439744. doi: 10.3389/fcimb.2024.1439744 (PMC11486926; doi:10.3389/fcimb.2024.1439744)
Supplement: Supplementary file 3 [file Table2.xlsx]

## Sheet: Sheet1
Additional file 2 The 35 most abundant and statitiscally significant genra between NCD and HFD group
Taxa	mean_NCD	mean_HFD	p value	q value	FC
g__Akkermansia	0.000219376	0.00319604	0.001998	0.000551732	14.5688
g__Odoribacter	0.00081731	0.00199673	0.000999001	0.00034378	2.44305
g__Eubacterium	0.0088999	0.0159865	0.001998	0.000551732	1.79626
g__Libanicoccus	0.000200532	0.00116369	0.001998	0.000551732	5.80302
g__Olsenella	0.000799673	0.00420581	0.001998	0.000551732	5.25941
g__Enterorhabdus	0.000106503	0.00239575	0.000999001	0.00034378	22.4946
g__Adlercreutzia	0.000122524	0.00263166	0.000999001	0.00034378	21.4787
g__Bacillus	0.00119851	0.00150595	0.000999001	0.00034378	1.25652
g__Allobaculum	0.00599358	0.0279795	0.001998	0.000551732	4.66825
g__Coprobacillus	0.000740808	0.0038431	0.000999001	0.00034378	5.18771
g__Traorella	0.000223581	0.0019213	0.000999001	0.00034378	8.5933
g__Sporanaerobacter	0.000106972	0.00182102	0.000999001	0.00034378	17.0234
g__Enterococcus	0.000364777	0.00180281	0.000999001	0.00034378	4.94222
g__Streptococcus	0.000595507	0.00243392	0.000999001	0.00034378	4.08713
g__Erysipelatoclostridium	0.0004053	0.00174164	0.000999001	0.00034378	4.29718
g__Dubosiella	0.000537035	0.00599212	0.000999001	0.00034378	11.1578
g__Faecalibaculum	0.00178807	0.0225318	0.000999001	0.00034378	12.6012
g__Holdemanella	0.000175425	0.00197728	0.000999001	0.00034378	11.2714
g__Absiella	0.000105096	0.00135565	0.000999001	0.00034378	12.8991
g__Massiliomicrobiota	0.000153308	0.00125164	0.000999001	0.00034378	8.16423
g__Barnesiella	0.00231213	0.000998158	0.002997	0.00078773	0.431704
g__Prevotella	0.0800464	0.0306795	0.000999001	0.00034378	0.383271
g__Bacteroides	0.0764146	0.0376794	0.003996	0.00102405	0.493092
g__Fibrobacter	0.00759624	0.000305981	0.001998	0.000551732	0.0402806
g__Paraprevotella	0.00147459	0.000413927	0.000999001	0.00034378	0.280706
g__Paludibacter	0.000702301	8.99559e-05	0.000999001	0.00034378	0.128087
g__Ileibacterium	2.5021e-05	5.50656e-06	0.000999001	0.00034378	0.220078
g__Mucispirillum	0.0024197	0.000707265	0.003996	0.00102405	0.292294
g__Anaerotruncus	0.00467162	0.00123054	0.000999001	0.00034378	0.263407
g__Ruminiclostridium	0.0014236	0.000611025	0.000999001	0.00034378	0.42921
g__Roseburia	0.00570086	0.00290166	0.026973	0.00581164	0.508986
g__Treponema	0.0446693	0.000221044	0.000999001	0.00034378	0.00494845
g__Oscillibacter	0.018736	0.00258783	0.000999001	0.00034378	0.13812
g__Flavonifractor	0.00493182	0.00155553	0.000999001	0.00034378	0.315408
g__Pseudoflavonifractor	0.00456526	0.00116836	0.000999001	0.00034378	0.255924
