# Supplementary material for: Association of glycerolipid metabolism with gut microbiota disturbances in a hamster model of high-fat diet-induced hyperlipidemia
Source: Front Cell Infect Microbiol. 2024 Oct 4;14:1439744. doi: 10.3389/fcimb.2024.1439744 (PMC11486926; doi:10.3389/fcimb.2024.1439744)
Supplement: Supplementary file 4 [file Table3.xlsx]

## Sheet: Sheet1
Additional file 3 The 35 most abundant and statitiscally significant species between NCD and HFD group
Taxa	mean_NCD	mean_HFD	p value	q value	FC
s__Clostridium sp. ASF502	0.00206548	0.00557603	0.028971	0.0071037	2.69963
s__Lachnospiraceae bacterium M18-1	0.00221285	0.00737405	0.015984	0.00416919	3.33238
s__Lactobacillus murinus	2.07606e-05	0.00821779	0.000999001	0.00039209	395.836
s__Lactobacillus reuteri	0.00101573	0.015582	0.000999001	0.00039209	15.3407
s__Coprobacillus sp. 8_2_54BFAA	0.000152934	0.00354847	0.000999001	0.00039209	23.2027
s__Ileibacterium valens	0.000247921	0.00696967	0.000999001	0.00039209	28.1124
s__Firmicutes bacterium M10-2	0.00047861	0.00451377	0.000999001	0.00039209	9.43099
s__Faecalibaculum rodentium	0.00178807	0.0225318	0.000999001	0.00039209	12.6012
s__Dubosiella newyorkensis	0.000537035	0.00599212	0.000999001	0.00039209	11.1578
s__Allobaculum stercoricanis	0.00599358	0.0279795	0.000999001	0.00039209	4.66825
s__Bifidobacterium pseudolongum	0.00141225	0.00411411	0.025974	0.00645728	2.91315
s__Lactobacillus hominis	0.000722967	9.04147e-07	0.000999001	0.00039209	0.00125061
s__Lactobacillus hamsteri	0.0149641	2.01954e-06	0.000999001	0.00039209	0.000134959
s__Lactobacillus sp. Marseille-P3519	0.0035892	8.8683e-05	0.000999001	0.00039209	0.0247083
s__Prevotella sp. CAG1031	0.0167979	0.00664951	0.000999001	0.00039209	0.395853
s__Prevotella sp. CAG279	0.00513768	0.00180931	0.000999001	0.00039209	0.352165
s__Prevotella sp. CAG873	0.00968329	0.00477002	0.002997	0.000927116	0.492603
s__Bacteroides sp. CAG927	0.0336103	0.017196	0.001998	0.00065806	0.511628
s__Prevotella sp. CAG485	0.0135759	0.00602852	0.001998	0.00065806	0.444062
s__Bacteroidales bacterium 52_46	0.0220001	0.00834248	0.000999001	0.00039209	0.379203
s__Bacteroidales bacterium 43_36	0.00450005	0.00153238	0.000999001	0.00039209	0.340526
s__Bacteroides uniformis	0.00297118	0.00117084	0.000999001	0.00039209	0.394066
s__Treponema succinifaciens	0.0103528	2.44999e-05	0.000999001	0.00039209	0.00236651
s__Lachnospiraceae bacterium 28-4	0.00270363	0.00122248	0.027972	0.0068902	0.452163
s__Lachnospiraceae bacterium COE1	0.00283571	0.00133675	0.023976	0.0060063	0.471399
s__Oscillibacter sp. 1-3	0.0121806	0.00156382	0.000999001	0.00039209	0.128386
s__Firmicutes bacterium ASF500	0.00817527	0.00135028	0.000999001	0.00039209	0.165166
s__Lachnospiraceae bacterium A4	0.00596654	0.00232277	0.00899101	0.00244236	0.3893
s__Mucispirillum schaedleri	0.0024197	0.000707265	0.00599401	0.00171028	0.292294
s__Lachnospiraceae bacterium 10-1	0.00743366	0.00268373	0.022977	0.00578914	0.361024
s__Eubacterium plexicaudatum	0.00376519	0.00158189	0.023976	0.0060063	0.420137
s__Treponema porcinum	0.00854696	6.09383e-06	0.000999001	0.00039209	0.000712982
s__Treponema socranskii	0.00337232	6.62569e-06	0.000999001	0.00039209	0.00196473
s__Treponema berlinense	0.00221324	2.66516e-05	0.000999001	0.00039209	0.0120419
s__Prevotella bryantii	0.000539437	0.000139033	0.000999001	0.00039209	0.257738
